# Supplementary material for: Short-term maximal performance, alertness, dietary intake, sleep pattern and mood states of physically active young men before, during and after Ramadan observance
Source: PLoS One. 2019 Jun 4;14(6):e0217851. doi: 10.1371/journal.pone.0217851 (PMC6548427; doi:10.1371/journal.pone.0217851)
Supplement: S1 Dataset — (XLSX) [file pone.0217851.s001.xlsx]

## Sheet: 5JT
	5-jump test
	BR	FR	ER	10AR	20AR
Individual 1	2.38636	2.48864	2.63636	2.52273	2.59091
Individual 2	2.78481	2.73418	2.70886	2.75949	2.63291
Individual 3	2.96512	2.82558	2.74419	2.7907	2.67442
Individual 4	2.62791	2.69767	2.69767	2.69767	2.69767
Individual 5	2.78571	2.78571	2.80952	2.80952	2.80952
Individual 6	2.66279	2.65116	2.65116	2.66279	2.67442
Individual 7	2.86207	2.91954	2.91954	2.94253	2.95402
Individual 8	2.76667	2.82222	2.82222	2.84444	2.84444
Individual 9	2.47619	2.38095	2.57143	2.45238	2.5
Individual 10	2.49383	2.51852	2.5679	2.5679	2.54321
Individual 11	2.41379	2.32184	2.3908	2.41379	2.45977
Individual 12	2.70588	2.8	2.58824	2.75294	2.8
Mean	2.66093	2.66217	2.67566	2.68474	2.68178
SD	0.185059	0.191891	0.14096	0.164303	0.148756
SE	0.0534218	0.0553942	0.0406916	0.0474301	0.0429421

## Sheet: Corr. Resp
	digit-cancellation test
	BR	FR	ER	10AR	20AR
Individual 1	58	58	64	65	61
Individual 2	76	77	80	76	74
Individual 3	81	86	80	69	82
Individual 4	55	46	53	57	60
Individual 5	57	53	56	68	65
Individual 6	55	45	47	48	48	*
Individual 7	65	57	56	58	60
Individual 8	64	63	67	74	75
Individual 9	84	79	78	77	78
Individual 10	67	69	58	57	59
Individual 11	59	44	50	51	55
Individual 12	74	75	69	67	65
Mean	66.25	62.6667	63.1667	63.9167	65.1667
SD	10.2436	14.4432	11.6917	9.64326	10.134
SE	2.95708	4.16939	3.37512	2.78377	2.92542

## Sheet: POMS
	Profile of Mood States
Tension	BR	FR	ER	10AR	20AR
Individual 1	19	20	18	11	21
Individual 2	7	12	12	10	9
Individual 3	17	22	18	20	16
Individual 4	12	5	4	3	8
Individual 5	9	6	6	5	9
Individual 6	1	7	4	4	7
Individual 7	16	7	7	9	9
Individual 8	5	5	6	8	6
Individual 9	5	9	8	6	7
Individual 10	2	1	10	10	10
Individual 11	5	5	5	5	5
Individual 12	18	7	24	16	15
Mean	9.66667	8.83333	10.1667	8.91667	10.1667
SD	6.48541	6.26438	6.53429	5.03548	4.74501
SE	1.87218	1.80837	1.88629	1.45362	1.36977
Anger	BR	FR	ER	10AR	20AR
Individual 1	30	27	27	17	26
Individual 2	3	6	5	9	7
Individual 3	16	28	27	23	21
Individual 4	12	3	3	4	9
Individual 5	12	4	4	6	3
Individual 6	5	4	4	7	5
Individual 7	32	7	7	10	9
Individual 8	5	4	0	11	12
Individual 9	7	5	4	4	3
Individual 10	0	0	6	6	7
Individual 11	5	6	5	5	5
Individual 12	16	7	27	20	19
Mean	11.9167	8.41667	9.91667	10.1667	10.5
SD	10.2377	9.11999	10.4399	6.45028	7.54983
SE	2.95537	2.63271	3.01375	1.86203	2.17945
Confusion	BR	FR	ER	10AR	20AR
Individual 1	15	17	15	11	14
Individual 2	7	6	6	4	3
Individual 3	11	17	14	17	13
Individual 4	4	5	5	10	5
Individual 5	11	5	5	9	12
Individual 6	3	5	3	10	9
Individual 7	13	4	3	4	2
Individual 8	4	5	4	8	3
Individual 9	8	8	7	7	9
Individual 10	6	4	6	6	8
Individual 11	2	6	7	7	7
Individual 12	7	4	12	8	8
Mean	7.58333	7.16667	7.25	8.41667	7.75
SD	4.14418	4.72582	4.13686	3.50216	3.98006
SE	1.19632	1.36423	1.19421	1.01099	1.14895
Depression	BR	FR	ER	10AR	20AR
Individual 1	28	33	26	17	30
Individual 2	2	5	3	3	2
Individual 3	17	31	34	32	27
Individual 4	4	3	3	7	7
Individual 5	18	4	2	14	5
Individual 6	1	7	2	16	17
Individual 7	21	3	3	8	9
Individual 8	4	4	2	9	7
Individual 9	5	14	2	2	3
Individual 10	1	0	2	2	3
Individual 11	0	0	2	2	2
Individual 12	8	0	10	9	9
Mean	9.08333	8.66667	7.58333	10.0833	10.0833
SD	9.41429	11.5549	10.8415	8.7434	9.57704
SE	2.71767	3.33561	3.12967	2.524	2.76465
Fatigue	BR	FR	ER	10AR	20AR
Individual 1	15	16	15	10	20
Individual 2	2	5	13	3	3
Individual 3	11	15	13	17	11
Individual 4	2	2	2	4	4
Individual 5	4	1	1	4	2
Individual 6	8	0	1	7	6
Individual 7	12	1	1	5	2
Individual 8	1	1	2	4	3
Individual 9	4	9	3	5	7
Individual 10	10	6	5	6	5
Individual 11	1	4	6	6	6
Individual 12	19	14	18	15	15
Mean	7.41667	6.16667	6.66667	7.16667	7
SD	6.00694	5.9212	6.28611	4.52937	5.60844
SE	1.73405	1.7093	1.81464	1.30752	1.61902
Rel. Int	BR	FR	ER	10AR	20AR
Individual 1	16	20	20	19	17
Individual 2	11	10	9	10	16
Individual 3	9	12	14	14	11
Individual 4	23	19	17	17	16
Individual 5	23	22	22	12	5
Individual 6	24	21	21	20	17
Individual 7	15	18	19	21	25
Individual 8	24	22	20	22	19
Individual 9	15	8	11	11	10
Individual 10	6	2	1	1	3
Individual 11	20	12	11	11	11
Individual 12	24	24	23	21	23
Mean	17.5	15.8333	15.6667	14.9167	14.4167
SD	6.43146	6.86007	6.5966	6.24439	6.65321
SE	1.8566	1.98033	1.90427	1.8026	1.92062
Vigor	BR	FR	ER	10AR	20AR
Individual 1	18	21	21	24	17
Individual 2	24	6	9	15	22
Individual 3	11	14	17	17	15
Individual 4	26	16	16	15	14
Individual 5	20	23	23	7	7
Individual 6	21	20	21	19	19
Individual 7	22	26	26	24	25
Individual 8	25	23	20	23	21
Individual 9	15	8	12	15	16
Individual 10	5	2	2	5	6
Individual 11	26	17	8	10	10
Individual 12	18	23	19	21	20
Mean	19.25	16.5833	16.1667	16.25	16
SD	6.3978	7.68065	7.06892	6.41199	5.95437
SE	1.84689	2.21721	2.04062	1.85098	1.71888
Tot. Sco	BR	FR	ER	10AR	20AR
Individual 1	89	92	80	42	94
Individual 2	-3	28	30	14	2
Individual 3	61	99	89	92	73
Individual 4	8	2	1	13	19
Individual 5	34	-3	-5	31	24
Individual 6	-3	3	-7	25	25
Individual 7	72	-4	-5	12	6
Individual 8	-6	-4	-6	17	10
Individual 9	14	37	12	9	13
Individual 10	14	9	27	25	27
Individual 11	-13	4	17	15	15
Individual 12	50	9	72	47	46
Mean	26.4167	22.6667	25.4167	28.5	29.5
SD	34.0947	36.2876	35.6127	23.3647	28.0632
SE	9.84229	10.4753	10.2805	6.74481	8.10116
